# Supplementary material for: Spatial Organization of the Gene Regulatory Program: An Information Theoretical Approach to Breast Cancer Transcriptomics
Source: Entropy (Basel). 2019 Feb 19;21(2):195. doi: 10.3390/e21020195 (PMC7514677; doi:10.3390/e21020195)
Supplement: Supplementary file 1 [file entropy-21-00195-s001.zip]

Archive with 14 entries (11 files):
- Supplementary/
- Supplementary/entropy_interInter_tracked_changes.pdf
- __MACOSX/
- __MACOSX/Supplementary/
- __MACOSX/Supplementary/._entropy_interInter_tracked_changes.pdf
- Supplementary/SupplementaryFile02.png
- __MACOSX/Supplementary/._SupplementaryFile02.png
- Supplementary/Supplementary Fig3.pdf
- __MACOSX/Supplementary/._Supplementary Fig3.pdf
- Supplementary/SupplementaryFile01.svg
- __MACOSX/Supplementary/._SupplementaryFile01.svg
- Supplementary/Supplementary Table.xlsx
- __MACOSX/Supplementary/._Supplementary Table.xlsx
- __MACOSX/._Supplementary
